# Supplementary material for: Glycoproteins Involved in Sea Urchin Temporary Adhesion
Source: Mar Drugs. 2023 Feb 24;21(3):145. doi: 10.3390/md21030145 (PMC10057474; doi:10.3390/md21030145)
Supplement: Supplementary file 1 [file marinedrugs-21-00145-s001.zip]

Archive with 2 entries (2 files):
- Supplementary figures.pdf
- Supplementary tables_revised.xlsx
